# Supplementary material for: The Association between TIF1 Family Members and Cancer Stemness in Solid Tumors
Source: Cancers (Basel). 2021 Mar 26;13(7):1528. doi: 10.3390/cancers13071528 (PMC8061774; doi:10.3390/cancers13071528)
Supplement: Supplementary file 1 [file cancers-13-01528-s001.zip]

Archive with 8 entries (8 files):
- Table_S1.xlsx
- __MACOSX/._Table_S1.xlsx
- Table_S2.xlsx
- __MACOSX/._Table_S2.xlsx
- Table_S3.xlsx
- __MACOSX/._Table_S3.xlsx
- Figures S1-S8_rev.docx
- __MACOSX/._Figures S1-S8_rev.docx
