# Supplementary material for: The Association between TIF1 Family Members and Cancer Stemness in Solid Tumors
Source: Cancers (Basel). 2021 Mar 26;13(7):1528. doi: 10.3390/cancers13071528 (PMC8061774; doi:10.3390/cancers13071528)
Supplement: Supplementary file 1 [file cancers-13-01528-s001.zip › Table_S1.xlsx]

## Sheet: Arkusz1
Table S1. The average expression of TIF1 members in 27 solid TCGA tumor types
Abbreviation	TCGA tumor type	Number of samples with RNA-Seq (V2 RSEM), mRNA-SI score, and survival data	Mean (log2 normalized) TRIM24 expression	Mean (log2 normalized) TRIM28 expression	Mean (log2 normalized) TRIM33 expression	Mean (log2 normalized) TRIM66 expression	Mean mRNA-SI score
ACC	Adrenocortical Carcinoma	78	11.04	12.55	9.014	7.035	0.3422
BLCA	Bladder Urothelial Carcinoma	402	10.16	13.02	10.07	7.305	0.3964
BRCA	Breast Invasive Carcinoma	1083	9.783	12.53	10.32	7.938	0.3485
CESC	Cervical Squamous Cell Carcinoma and Endocervical Adenocarcinoma	301	9.125	13.06	9.944	7.314	0.4639
COAD	Colorectal Adenocarcinoma	275	9.785	12.89	9.75	7.704	0.4792
ESCA	Esophageal Carcinoma	182	9.699	12.84	10.81	8.286	0.4343
GBM	Glioblastoma Multiforme	148	10.49	12.35	9.758	7.69	0.297
HNSC	Head and Neck Squamous Cell Carcinoma	514	8.861	12.84	9.704	7.188	0.4093
KICH	Kidney Chromophobe	65	9.026	12.06	9.565	7.02	0.3509
KIRC	Kidney Renal Clear Cell Carcinoma	515	8.902	11.7	9.911	8.141	0.2026
KIRP	Kidney Renal Papillary Cell Carcinoma	266	8.982	11.85	9.509	8.198	0.2614
LGG	Brain Lower Grade Glioma	512	10.11	12.01	10.08	8.077	0.351
LIHC	Liver Hepatocellular Carcinoma	367	10.31	12.17	9.423	7.586	0.3814
LUAD	Lung Adenocarcinoma	499	9.802	12.35	9.985	7.765	0.3264
LUSC	Lung Squamous Cell Carcinoma	480	9.692	12.89	9.811	7.529	0.4024
MESO	Mesothelioma	87	9.361	12.46	9.338	7.918	0.2289
OV	Ovarian Serous Cystadenocarcinoma	269	9.632	13.14	10.53	7.71	0.4246
PAAD	Pancreatic Adenocarcinoma	156	8.85	12.23	9.663	7.864	0.2101
PRAD	Prostate Adenocarcinoma	493	9.81	12.54	10.4	7.785	0.3037
SARC	Sarcoma	252	9.12	12.43	9.445	7.124	0.2293
SKCM	Skin Cutaneous Melanoma	468	9.056	12.87	9.764	7.536	0.3771
STAD	Stomach Adenocarcinoma	392	10.09	12.74	10.69	7.998	0.4006
TGCT	Testicular Germ Cell Tumor	133	10.4	14.3	10.24	7.576	0.6448
THCA	Thyroid Carcinoma	499	9.066	12.39	10.11	7.801	0.2413
THYM	Thymoma	499	9.558	13.31	9.569	8.302	0.2413
UCEC	Uterine Corpus Endometrial Carcinoma	173	9.572	13.27	9.978	7.21	0.4236
UVM	Uveal Melanoma	68	7.821	13.68	8.85	8.14	0.3913
