# Supplementary material for: The Association between TIF1 Family Members and Cancer Stemness in Solid Tumors
Source: Cancers (Basel). 2021 Mar 26;13(7):1528. doi: 10.3390/cancers13071528 (PMC8061774; doi:10.3390/cancers13071528)
Supplement: Supplementary file 1 [file cancers-13-01528-s001.zip › Table_S2.xlsx]

## Sheet: Arkusz1
Table S2. Additional datasets used in this study.
Abbreviation	Tumor Type	Platform	Normalization	Number of samples	Author	GEO accesion number	Pubmed ID
Bladder	Tumor Bladder	ilmnht12v4	custom	142	Choi	GSE48075	24525232
Cervix	Tumor Cervix	ilmnht12v4	custom	300	Kim	GSE44001	24145113
Kidney	Tumor Kidney	u133p2	MAS5.0	261	EXPO	GSE2109
Lung a	Tumor Lung	u133p2	MAS5.0	114	Bild	GSE3141	16273092
Lung b	Lung Adenocarcinoma	u133a	MAS5.0	107	Jen	GSE10072	18297132
Melanoma	Tumor Melanoma	ilmnht12v4	custom	214	Jonsson	GSE65904	25909218
Pancreas a	Tumor Pancreatic	hsens84	custom	96	Bailey		26909576
Pancreas b	Pancreatic ductal adenocarcinoma (ICGC)	ilmnht12v4	complex	91	Perez	GSE36924	22699621
Prostate	Tumor Prostate	ilmnht12v4	custom	94	Dunning	GSE70769	26501111
Sarcoma	Tumor Sarcoma	u133a	MAS5.0	137	Filion		18855877
