# Supplementary material for: The Association between TIF1 Family Members and Cancer Stemness in Solid Tumors
Source: Cancers (Basel). 2021 Mar 26;13(7):1528. doi: 10.3390/cancers13071528 (PMC8061774; doi:10.3390/cancers13071528)
Supplement: Supplementary file 1 [file cancers-13-01528-s001.zip › Table_S3.xlsx]

## Sheet: Arkusz2
Table S3. Multivariate logistic regression analysis for predictive markers of stemnessHIGH tumor phenotype
Tumor type	Marker	Odds ratio	95% CI	p-value		Tumor type	Marker	Odds ratio	95% CI	p-value		Tumor type	Marker	Odds ratio	95% CI	p-value
LIHC	TRIM24	1.618	1,042 to 2,570	0.0354697		ACC	TRIM24	0.3767	0,01995 to 4,946	0.490099		MESO	TRIM24	1.826	0,8139 to 4,442	0.156735
	TRIM28	10.01	5,208 to 20,78	5.69e-11			TRIM28	999.8	19,45 to 1609265	0.0101329			TRIM28	10.53	2,883 to 53,57	0.00139898
	TRIM33	1.081	0,5684 to 2,044	0.810843			TRIM33	0.133	0,003846 to 2,158	0.174511			TRIM33	1.172	0,2871 to 5,127	0.825762
	TRIM66	1.254	0,7973 to 1,979	0.325926			TRIM66	0.8967	0,08175 to 9,075	0.9222			TRIM66	0.9285	0,3337 to 2,684	0.887309
	Diagnosis Age	1.006	0,9796 to 1,034	0.670282			Diagnosis Age	1.022	0,9089 to 1,143	0.681826			Diagnosis Age	0.968	0,9067 to 1,033	0.318143
	Sex	0.724	0,3328 to 1,515	0.401089			Sex	19.55	0,6420 to 4546	0.159955			Sex	1.192	0,2027 to 5,960	0.833807
	Stage	1.386	0,9195 to 2,091	0.117472			Stage	17.44	3,159 to 378,3	0.0106763			Stage	0.8086	0,3756 to 1,732	0.579733
	Grade	1.278	0,7970 to 2,066	0.309707			Grade	7.25	0,04213 to 94731	0.569445
